# Supplementary material for: Submucosal hyper-echogenicity on intestinal ultrasound is associated with fat deposition and predicts treatment non-response in patients with ulcerative colitis
Source: J Crohns Colitis. 2025 Nov 4;19(10):jjaf158. doi: 10.1093/ecco-jcc/jjaf158 (PMC12596728; doi:10.1093/ecco-jcc/jjaf158)
Supplement: jjaf158_Supplementary_Data [file jjaf158_supplementary_data.zip]

Archive with 16 entries (16 files):
- Supplementary Figure 1.docx
- Supplementary Figure 2.docx
- Supplementary Figure 3.docx
- Supplementary Figure 4.docx
- Supplementary Figure 5.docx
- Supplementary Table 1.docx
- Supplementary Table 10.docx
- Supplementary Table 11.docx
- Supplementary Table 2.docx
- Supplementary Table 3.docx
- Supplementary Table 4.docx
- Supplementary Table 5.docx
- Supplementary Table 6.docx
- Supplementary Table 7.docx
- Supplementary Table 8.docx
- Supplementary Table 9.docx
